# Supplementary material for: Proximate Composition, Bioactive Compounds, and Antioxidant Potential of Wild Halophytes Grown in Coastal Salt Marsh Habitats
Source: Molecules. 2021 Dec 22;27(1):28. doi: 10.3390/molecules27010028 (PMC8746247; doi:10.3390/molecules27010028)
Supplement: Supplementary file 1 [file molecules-27-00028-s001.zip]

Archive with 1 entries (1 files):
- molecules-1518514-supplementary.pdf
